# Supplementary material for: Association of Physical Performance with Mental and Physical Health-Related Quality of Life and Low Back Pain-Related Disabilities among Older Adults with Severe Obesity
Source: J Clin Med. 2024 Sep 22;13(18):5614. doi: 10.3390/jcm13185614 (PMC11432797; doi:10.3390/jcm13185614)
Supplement: Supplementary file 1 [file jcm-13-05614-s001.zip]

Archive with 1 entries (1 files):
- jcm-3171975-supplementary.pdf
